# Supplementary material for: An Advanced Multiplex Real-Time Reverse Transcription Loop-Mediated Isothermal Amplification Assay for Rapid and Reliable Detection of Porcine Epidemic Diarrhea Virus and Porcine Internal Positive Control
Source: Viruses. 2023 Nov 1;15(11):2204. doi: 10.3390/v15112204 (PMC10674262; doi:10.3390/v15112204)
Supplement: Supplementary file 1 [file viruses-15-02204-s001.zip]

Archive with 1 entries (1 files):
- viruses-2686422-supplementary.pdf
